# Supplementary material for: Exploring the Therapeutic Potential of Extracellular Vesicles Derived from Human Immature Dental Pulp Cells on Papillary Thyroid Cancer
Source: Int J Mol Sci. 2024 Jul 26;25(15):8178. doi: 10.3390/ijms25158178 (PMC11311836; doi:10.3390/ijms25158178)
Supplement: Supplementary file 1 [file ijms-25-08178-s001.zip]

Archive with 1 entries (1 files):
- ijms-3103661-Supplementary Materials.pdf
